# Supplementary material for: Psychometric Properties of the Effort-Reward Imbalance Questionnaire for Teachers (Teacher ERIQ)
Source: Front Psychol. 2019 Sep 12;10:2047. doi: 10.3389/fpsyg.2019.02047 (PMC6751258; doi:10.3389/fpsyg.2019.02047)
Supplement: Supplementary file 1 [file Data_Sheet_1.zip]

Archive with 6 entries (5 files):
- tables/
- tables/TABLE 1 Pearson’s r correlations between the subdimensions of effort.doc
- tables/TABLE 2 Pearson’s r correlations between the subdimensions of reward.doc
- tables/TABLE 3 Statistical parameters.doc
- tables/TABLE 4 Frequency distribution of ERI scores.doc
- tables/TABLE 5 Associations between ERI and sociodemographic factors.doc
